# Supplementary material for: A Data-Driven Approach to Reverse Engineering Customer Engagement Models: Towards Functional Constructs
Source: PLoS One. 2014 Jul 18;9(7):e102768. doi: 10.1371/journal.pone.0102768 (PMC4103885; doi:10.1371/journal.pone.0102768)
Supplement: File S2 — Responses Data. (XLSX) [file pone.0102768.s002.xlsx]

## Sheet: Sheet1
ID. No.	UI1	UI2	UI3	SK1	SK2	SK3	SK4	SK5	INV1	INV2	INV3	INV4	INV5	INV6	SBC1	SBC2	SBC3	SBC4	SBC5	FUV1	FUV2	FUV3	FUV4	INF1	INF2	INF3	HED1	HED2	HED3	HED4	FLOW1	FLOW2	FLOW3	FLOW4	FLOW5	FLOW6	SOC1	SOC2	SOC3	SOC4	BR1	BR2	BR3	BR4	RBV1	RBV2	RBV3	RBV4	RBV5
1	4	5	3	7	7	6	6	7	4	4	4	4	6	4	3	3	3	3	1	1	5	1	1	5	6	4	5	1	4	4	4	6	1	2	5	1	1	1	2	4	5	7	7	7	5	4	1	6	1
2	1	1	1	6	6	1	1	1	1	1	1	1	1	2	1	1	1	1	1	1	1	1	1	1	1	1	1	1	2	1	1	1	1	1	1	1	1	1	1	1	4	4	4	1	2	3	2	3	2
3	1	1	1	5	5	4	4	4	4	4	1	3	4	4	2	2	2	2	1	2	2	2	1	1	1	1	1	1	1	1	1	2	4	4	2	2	1	1	1	1	2	3	4	4	4	4	4	4	2
4	5	4	3	4	5	5	3	1	5	4	3	3	5	1	1	1	1	1	1	6	6	4	4	5	4	2	3	4	5	5	3	2	1	2	1	1	1	1	1	1	6	6	6	7	5	6	2	7	6
5	5	5	5	1	1	1	2	1	4	4	5	4	6	1	4	1	1	1	1	5	5	5	4	5	5	5	6	6	6	7	5	4	5	5	1	1	1	1	1	1	5	2	4	2	4	4	4	4	4
6	2	2	2	6	6	2	2	3	5	5	4	5	5	3	6	4	1	2	2	6	7	6	6	6	4	4	5	6	6	6	2	2	2	2	2	1	3	2	2	3	5	5	4	4	4	5	5	4	3
7	3	6	3	5	4	2	2	3	4	4	4	3	5	3	3	3	2	3	2	5	5	5	5	5	4	4	4	5	5	5	6	6	4	5	5	2	2	2	2	1	1	2	3	4	4	3	2	5	2
8	1	2	1	4	4	4	5	4	5	4	3	2	1	1	5	5	1	1	1	4	4	2	5	5	5	4	5	5	4	5	3	4	2	3	3	2	1	1	1	2	5	5	5	5	4	4	5	3	4
9	2	3	4	4	4	4	4	4	4	4	1	1	4	1	1	1	1	1	1	1	1	1	1	1	1	1	7	7	7	7	4	4	1	3	5	4	1	1	1	1	1	1	1	1	1	1	1	1	1
10	4	3	3	7	7	7	6	6	5	4	4	5	5	1	4	5	5	5	4	6	6	6	6	5	6	5	5	5	5	5	5	5	6	5	3	3	2	2	2	2	5	5	6	6	5	5	5	5	6
11	1	1	1	6	6	4	6	4	1	2	1	1	4	2	2	1	1	1	1	3	3	2	2	3	4	4	6	5	6	6	1	1	4	1	2	2	2	2	5	4	7	7	7	6	6	4	4	6	4
12	5	4	4	4	4	4	3	4	4	4	4	4	5	4	5	4	4	4	4	5	5	4	4	3	4	4	5	5	4	4	4	3	3	3	3	3	2	2	2	2	3	3	3	3	3	3	3	3	3
13	2	3	2	4	4	2	1	4	2	4	3	2	4	2	2	3	2	4	4	3	5	5	3	5	5	4	2	2	2	2	1	1	3	2	2	4	1	2	1	1	4	3	5	4	5	2	4	4	4
14	5	5	5	6	6	5	4	4	4	4	2	2	5	1	3	3	1	1	1	5	5	4	4	4	4	4	6	6	6	6	4	4	4	4	4	4	3	3	3	2	5	5	5	6	6	5	4	6	4
15	1	5	2	6	7	7	6	6	1	2	1	1	7	2	4	4	3	5	4	6	6	7	3	6	1	2	6	6	6	6	6	6	3	5	6	5	6	6	1	4	7	7	7	7	7	7	4	6	1
16	3	3	2	6	7	3	4	5	2	2	1	1	4	3	1	2	1	1	1	5	4	5	5	5	4	4	5	4	6	6	4	5	4	5	6	1	3	3	3	3	5	7	6	6	7	4	2	7	5
17	6	6	6	6	6	3	4	4	5	5	6	6	6	6	6	6	5	6	5	7	7	7	7	7	7	7	4	5	4	4	2	2	2	2	2	1	2	2	2	2	6	4	4	5	5	4	2	2	2
18	3	2	4	7	7	4	4	5	2	2	4	3	1	1	3	2	3	4	6	5	3	4	6	4	4	3	5	5	6	3	4	3	2	2	1	2	5	5	4	6	5	6	6	7	6	4	3	6	7
19	3	2	1	6	6	3	4	4	5	4	5	4	5	6	4	6	4	5	5	5	5	5	4	5	3	2	1	2	3	3	2	1	4	4	1	1	5	5	5	5	5	5	1	4	4	4	1	1	2
20	2	3	5	5	5	3	4	3	3	5	6	5	7	4	5	5	4	5	4	5	5	5	6	6	6	5	5	6	4	4	5	5	4	5	5	2	3	2	2	3	4	5	4	5	5	4	4	5	5
21	5	6	5	5	5	3	5	3	4	5	5	5	6	6	4	4	4	2	2	6	6	6	6	5	7	2	3	5	5	3	2	2	2	2	2	2	2	2	2	2	3	3	2	2	5	2	5	6	5
22	4	4	3	5	6	1	3	4	6	6	6	6	6	6	4	4	1	4	2	2	5	5	1	4	5	1	6	6	6	5	3	3	6	5	1	1	1	1	5	1	5	5	5	5	7	4	7	7	7
23	2	4	5	1	3	1	1	1	5	5	4	4	5	5	1	4	4	4	4	5	5	5	7	7	6	6	7	7	7	6	5	2	6	6	4	1	7	4	5	5	7	7	7	7	6	6	4	7	5
24	1	1	1	6	6	4	4	5	2	2	4	4	3	1	1	1	1	1	1	3	3	3	4	4	2	5	1	1	1	1	1	1	1	1	1	1	1	6	2	2	2	3	4	5	6	6	6	6	3
25	3	3	3	5	5	4	5	6	4	5	3	5	6	5	5	6	4	5	5	5	5	4	4	5	3	3	3	4	5	4	3	4	3	3	4	3	5	5	4	3	2	3	3	3	4	3	5	5	3
26	3	3	3	5	6	5	5	3	4	5	5	4	6	2	3	3	2	2	3	5	5	5	6	7	6	5	5	3	5	5	4	2	3	5	3	4	5	5	5	5	5	3	4	6	7	4	5	6	5
27	1	1	1	4	5	2	3	3	5	5	5	5	5	6	6	3	3	2	5	5	6	5	6	6	5	3	5	6	4	3	4	5	2	4	1	5	5	6	5	5	5	5	5	4	5	5	4	6	5
28	5	5	1	6	6	5	5	5	7	7	7	7	7	7	4	5	4	4	6	4	4	4	6	6	6	6	5	6	6	5	4	4	4	4	4	4	5	5	6	6	6	6	6	4	5	4	5	4	6
29	1	2	1	4	5	2	2	2	2	2	2	1	4	2	2	2	2	2	2	5	5	5	5	5	4	4	4	4	5	4	2	2	5	3	1	2	1	2	2	2	5	5	4	5	5	4	4	5	4
30	4	4	4	5	5	4	5	4	6	5	3	4	5	3	4	4	4	4	4	3	3	4	3	5	4	3	6	6	6	6	5	5	5	5	3	1	2	2	2	1	5	5	6	7	7	7	5	6	5
31	4	4	4	6	6	4	4	4	5	5	5	5	5	4	4	4	4	4	4	4	5	5	5	5	5	6	6	6	6	4	3	3	2	2	2	2	1	1	1	1	1	1	2	2	3	2	2	2	2
32	2	2	2	3	3	2	3	2	5	5	5	6	6	2	2	1	1	3	3	5	5	5	5	4	5	4	4	4	5	4	4	4	4	4	4	4	1	1	1	1	2	5	5	5	5	4	4	4	4
33	1	1	1	6	6	2	4	5	5	5	6	5	5	6	4	4	3	5	5	5	5	5	5	5	4	4	5	5	5	5	5	6	5	5	5	3	3	3	5	5	6	6	6	5	5	4	4	4	4
34	5	3	4	5	5	3	4	4	4	4	4	4	4	4	4	4	4	4	4	5	5	5	5	5	4	4	5	5	5	6	3	3	3	3	3	3	4	4	4	4	3	3	4	3	4	4	3	5	3
35	4	5	4	7	4	4	4	4	4	4	4	4	7	5	4	4	4	4	1	3	5	3	3	5	3	3	5	4	4	5	4	4	3	3	3	3	4	4	4	4	6	5	5	5	5	4	4	4	4
36	5	5	5	5	5	3	3	3	5	5	4	4	5	5	5	5	5	5	4	4	5	5	4	5	4	4	4	4	4	4	4	3	2	4	2	2	4	4	4	4	4	4	4	4	5	4	4	4	4
37	6	6	6	6	6	4	4	5	7	7	7	7	7	7	6	4	3	3	7	3	5	5	5	5	5	6	6	6	7	4	3	3	4	3	2	1	1	1	1	1	5	6	6	6	6	6	6	6	6
38	4	4	4	6	6	4	4	4	6	5	4	4	5	4	2	1	1	4	4	5	3	5	5	5	5	4	6	5	5	5	4	3	4	3	2	1	5	5	4	4	5	3	4	5	5	4	4	6	4
39	3	3	3	7	7	5	3	5	5	5	4	5	5	1	3	5	4	4	5	6	6	6	6	6	6	4	6	6	6	6	5	4	1	5	5	2	2	2	2	2	5	5	5	5	6	5	6	3	5
40	5	3	6	6	5	2	4	4	6	6	6	5	5	3	5	5	4	4	5	5	5	4	5	5	3	5	7	6	6	5	5	5	3	5	5	4	6	6	3	5	6	6	6	3	7	4	4	4	4
41	7	7	7	7	7	7	7	7	6	6	5	6	6	2	5	5	2	5	2	6	6	5	6	6	6	2	5	6	6	6	6	6	6	6	7	6	4	4	4	4	3	3	6	6	6	3	3	5	1
42	6	5	5	7	7	4	4	4	2	2	2	2	6	2	2	2	2	2	2	4	4	4	4	4	5	5	5	5	5	5	4	6	6	1	1	1	1	1	1	1	4	4	4	4	4	4	4	4	4
43	1	1	1	5	5	4	4	5	4	4	4	4	5	5	4	4	4	4	4	4	4	4	4	5	5	4	5	6	4	5	5	4	4	4	2	2	2	2	2	2	6	6	6	6	4	4	4	4	4
44	2	2	2	6	6	4	4	4	4	4	4	3	5	3	5	5	4	4	3	5	5	5	5	6	5	5	5	4	5	4	3	3	3	3	3	3	4	3	3	3	6	6	6	5	5	5	5	5	4
45	5	5	2	5	5	1	6	4	4	5	5	6	6	1	4	5	5	5	4	3	3	3	3	4	4	3	7	7	7	7	5	5	4	5	5	4	5	4	5	3	3	4	4	2	3	4	3	3	6
46	4	5	6	7	5	6	4	5	4	4	4	4	4	2	2	2	2	2	5	5	5	5	5	5	5	5	5	5	5	5	5	5	5	5	5	5	5	5	5	5	1	1	5	2	3	3	1	1	1
47	1	4	2	6	6	5	5	5	4	4	5	5	5	3	3	3	3	2	3	5	5	5	5	6	6	5	5	5	5	5	1	1	1	1	1	1	3	5	3	3	5	5	5	6	5	3	4	4	4
48	4	4	4	6	6	5	5	5	4	4	5	3	6	5	3	1	1	1	3	6	6	6	6	6	6	6	7	7	7	7	2	2	4	3	1	1	2	2	1	2	6	6	3	5	6	4	4	7	6
49	5	5	5	6	6	4	4	5	4	5	4	3	5	5	4	2	2	5	5	6	6	6	6	7	6	6	2	2	5	2	3	3	3	3	1	1	2	2	2	2	2	5	2	4	4	5	5	4	4
50	1	1	5	5	6	4	4	4	5	5	3	5	6	1	3	2	2	5	5	3	2	2	2	7	6	6	7	6	7	6	6	6	3	6	5	5	1	1	1	1	7	6	6	6	6	6	2	6	2
51	6	7	5	7	7	4	4	4	5	5	4	4	6	4	4	2	1	1	3	6	6	6	6	6	6	6	5	5	5	4	4	3	6	4	5	3	3	3	3	3	6	6	6	6	6	6	6	7	4
52	4	4	4	1	1	1	1	1	7	7	7	7	7	7	7	7	7	7	7	7	7	7	7	7	7	7	7	7	7	7	1	1	7	3	1	1	7	7	7	7	7	7	7	1	5	7	4	1	7
53	7	7	7	6	5	4	4	4	7	7	6	6	7	4	6	6	4	5	2	7	7	5	7	7	4	5	5	7	7	7	4	4	7	4	4	4	2	2	2	6	6	4	6	6	6	4	4	1	1
54	4	5	4	6	6	6	5	4	5	4	3	6	6	3	4	4	2	2	2	6	6	5	5	4	4	4	2	2	2	2	4	4	4	4	2	2	4	4	4	4	5	5	5	2	5	5	5	5	4
55	2	2	2	7	7	7	7	7	5	5	6	6	6	6	2	2	4	3	5	6	6	6	6	5	5	2	4	5	5	4	3	4	4	4	4	4	5	5	5	5	5	5	5	6	4	6	4	5	4
56	3	5	4	5	5	5	5	5	3	3	3	3	5	3	3	4	3	4	4	4	5	5	5	5	4	3	5	5	5	6	6	6	4	6	6	4	5	5	4	5	6	6	6	6	6	6	6	6	6
57	3	3	3	6	6	4	5	6	7	7	7	7	7	5	4	5	3	5	6	6	6	5	6	6	4	5	6	7	6	6	4	2	6	3	5	5	6	6	6	5	7	5	7	6	5	4	4	6	4
58	1	1	1	6	5	4	5	5	6	6	6	7	7	2	1	1	1	4	5	4	4	5	5	4	3	6	6	4	4	6	2	1	7	5	1	1	5	5	3	4	6	6	7	5	5	4	3	2	2
59	1	2	3	1	1	3	3	2	2	2	1	1	3	1	1	2	2	4	4	2	2	4	4	3	2	4	4	4	5	4	4	5	5	4	3	2	1	1	1	1	5	5	5	5	5	4	5	5	5
60	3	3	3	5	5	2	2	4	4	7	7	4	5	7	2	1	1	1	2	3	3	3	3	4	3	3	3	4	3	3	3	2	2	2	2	1	5	4	4	4	2	4	4	5	5	5	6	4	4
61	4	4	4	4	5	3	3	2	3	4	5	4	5	5	5	4	2	2	3	5	5	4	5	4	4	2	7	7	7	7	6	7	4	6	6	4	6	6	6	6	5	5	6	5	5	4	4	4	4
62	2	3	2	7	7	7	7	7	5	4	4	4	5	2	6	4	4	4	4	3	3	3	4	4	5	5	7	6	6	6	2	1	7	4	1	1	6	6	5	5	7	6	6	6	4	4	4	7	4
63	5	3	2	7	7	5	5	4	6	4	4	4	7	6	5	3	3	4	3	6	6	5	7	7	7	6	7	7	7	7	4	3	3	4	4	4	3	3	3	3	6	6	6	6	7	5	7	5	6
64	3	4	2	7	7	5	4	4	7	7	7	7	7	7	7	7	7	7	7	6	6	4	3	6	3	5	7	7	7	7	7	6	7	7	7	7	5	5	5	5	6	3	5	4	5	5	5	4	4
65	3	4	5	7	7	4	4	5	5	4	6	6	7	3	7	7	7	7	7	6	6	7	7	7	6	3	6	6	6	5	3	3	4	5	3	1	5	5	4	2	7	7	7	4	7	4	6	6	6
66	3	3	3	7	7	6	6	7	5	5	5	6	6	7	4	5	2	5	2	5	5	5	5	5	5	5	5	5	5	5	5	5	4	5	4	4	2	2	2	2	5	5	4	5	5	5	4	2	3
67	5	5	6	3	4	3	3	3	4	3	3	3	3	2	2	2	1	1	2	5	4	3	3	4	3	5	2	3	3	3	2	2	3	4	3	1	1	1	2	2	2	3	2	3	3	2	2	3	3
68	5	4	4	6	5	4	5	5	5	5	5	5	5	4	3	3	3	4	5	3	3	3	4	4	3	2	3	5	5	5	3	5	3	4	5	4	5	5	5	5	5	5	4	4	4	4	4	6	5
69	1	2	2	7	7	7	6	6	5	4	4	4	5	3	3	2	1	3	4	6	6	6	6	6	6	6	5	5	5	5	6	6	3	5	5	5	4	4	4	4	5	5	5	5	6	6	5	5	5
70	3	5	4	7	7	6	6	6	4	4	4	4	6	4	5	4	2	5	3	6	5	4	5	4	5	4	5	5	4	6	1	1	1	1	1	1	5	5	5	6	6	5	6	3	5	3	2	3	2
71	4	5	3	5	5	2	2	3	3	4	4	3	5	4	2	2	2	2	5	4	4	3	4	5	5	4	5	5	4	5	5	5	4	4	2	1	1	1	1	1	2	5	5	4	4	4	1	5	1
72	6	6	6	6	5	4	4	4	6	6	5	5	5	4	5	6	5	6	6	4	4	3	3	5	2	1	6	6	5	6	3	3	4	5	5	1	2	2	5	2	6	6	5	3	6	3	4	4	4
73	5	5	5	6	7	5	5	6	4	4	4	4	6	4	6	4	5	4	6	5	6	5	5	6	4	4	2	2	5	4	4	5	4	4	4	4	2	2	2	2	5	5	5	5	4	5	4	4	4
74	6	6	6	7	7	5	5	6	5	4	5	5	5	4	5	5	5	4	3	3	5	5	5	5	6	3	5	3	5	5	3	5	3	3	5	3	2	2	2	2	5	5	4	5	3	5	2	5	1
75	2	2	3	4	5	1	2	2	3	4	2	2	6	1	4	1	1	1	2	5	5	4	4	3	3	5	5	7	4	6	5	5	6	5	3	1	1	1	5	5	5	4	5	4	3	2	2	6	5
76	5	4	6	5	6	3	5	5	5	4	5	3	7	6	4	3	2	5	3	6	5	4	5	5	6	4	5	4	5	6	3	4	3	5	4	3	5	5	3	6	3	4	6	6	5	3	3	5	3
77	3	3	3	6	6	3	3	5	4	4	2	2	4	1	3	2	1	3	1	2	2	3	5	5	5	5	5	5	5	5	2	4	6	3	3	1	1	1	1	1	5	5	5	5	5	6	4	6	6
78	5	5	4	7	7	5	5	5	4	4	4	4	5	1	5	5	5	5	5	5	5	5	5	5	5	5	4	5	5	5	4	2	2	2	2	2	3	3	3	5	5	5	5	5	5	6	5	4	5
79	6	5	5	7	6	4	4	7	4	4	4	5	5	4	5	4	1	4	5	5	2	4	4	5	3	5	7	7	6	7	3	3	6	4	4	1	7	7	6	6	4	5	5	6	6	5	4	4	2
80	1	7	1	1	7	7	1	4	1	2	3	3	2	1	2	3	4	5	6	3	2	4	5	6	1	7	1	2	4	7	1	7	6	4	2	3	1	3	5	7	1	2	3	4	5	2	7	7	2
81	5	5	5	7	7	6	6	6	5	5	5	5	5	5	4	4	2	5	5	6	6	6	6	6	6	5	6	5	6	5	2	2	6	3	2	1	5	4	5	6	5	5	5	5	5	4	5	2	4
82	3	3	3	7	7	4	4	6	5	5	4	4	7	4	4	4	4	4	4	5	5	5	4	5	5	5	7	5	7	6	7	7	4	5	4	4	7	7	5	7	5	5	7	7	7	6	6	6	6
83	6	6	5	4	4	3	3	3	4	4	4	4	6	4	5	4	2	3	4	5	5	5	5	6	6	5	7	6	7	7	5	3	4	5	4	2	2	2	2	2	6	6	6	6	6	6	6	6	6
84	3	3	3	6	6	5	5	5	6	6	5	6	7	5	6	6	6	6	6	5	5	6	5	6	5	5	7	7	7	7	5	5	5	6	5	3	5	5	5	5	5	5	7	5	5	3	2	1	3
85	3	5	3	6	6	2	4	2	3	3	3	4	5	3	5	5	3	2	3	7	7	7	7	6	7	6	6	5	7	3	2	1	4	2	2	4	2	3	1	5	7	7	7	7	4	4	4	4	5
86	2	6	1	7	7	4	3	6	5	7	7	6	3	7	1	1	1	1	1	5	7	7	7	6	6	4	7	7	7	7	1	1	1	1	1	1	3	3	3	3	7	7	7	7	7	7	6	4	4
87	3	3	3	5	5	2	4	3	5	5	4	5	5	2	4	5	3	4	5	5	4	3	4	5	5	6	3	4	4	4	2	2	3	5	3	1	4	4	6	5	4	4	5	5	6	4	4	3	5
88	6	5	5	4	3	2	5	3	4	6	5	5	7	5	4	2	2	1	6	7	7	6	5	5	6	2	2	6	5	5	5	3	3	5	4	3	5	4	1	1	4	3	5	6	7	4	5	7	5
89	5	4	3	6	6	4	4	4	5	5	5	5	5	5	5	5	5	5	5	6	6	6	6	6	6	6	6	6	6	6	3	3	4	5	6	2	6	6	6	6	5	4	5	6	5	4	4	4	5
90	5	6	5	4	4	4	3	3	4	4	3	2	4	2	3	2	2	2	2	4	5	4	4	5	4	4	5	4	5	4	4	5	4	4	4	4	4	3	2	2	6	6	6	6	6	6	6	6	4
91	3	3	3	5	6	3	4	4	2	3	1	1	5	1	3	4	3	5	1	6	5	5	6	6	5	2	6	6	6	6	5	4	5	5	4	3	2	2	2	3	5	5	5	4	6	4	2	5	2
92	5	3	3	6	6	6	7	5	7	6	7	7	7	6	5	7	7	7	7	5	5	6	5	6	5	6	5	5	6	5	3	3	4	3	3	3	5	5	4	5	6	5	6	5	5	4	5	4	5
93	1	1	1	6	6	4	4	5	7	5	5	5	5	7	6	7	5	7	5	3	3	3	5	4	5	4	5	4	5	4	3	3	3	3	3	3	4	4	4	4	5	4	5	4	5	4	4	4	4
94	6	6	5	7	7	7	6	7	5	5	4	4	6	2	3	1	1	1	5	7	7	4	6	5	6	4	6	5	5	6	5	3	3	5	3	2	1	1	1	1	5	5	5	6	6	6	5	7	6
95	2	2	2	4	4	3	2	3	5	5	3	5	6	4	2	2	1	2	1	5	5	6	5	5	6	7	4	5	4	6	2	2	2	2	2	2	6	6	4	7	5	5	6	7	6	4	4	3	3
96	5	5	5	6	3	2	2	3	6	5	7	7	7	7	6	6	6	6	6	4	4	4	4	3	3	2	5	6	6	5	3	5	3	3	3	2	3	3	3	3	5	5	3	5	5	5	5	6	5
97	5	4	5	6	5	1	1	2	4	4	4	4	5	3	4	4	4	4	3	6	6	6	6	6	6	6	6	6	6	6	7	7	7	7	7	7	4	4	5	4	4	4	5	4	4	4	4	3	3
98	3	2	2	6	6	5	4	5	4	4	4	4	5	4	4	4	2	2	2	5	5	3	3	5	5	3	5	5	5	5	5	5	3	5	5	4	2	2	2	2	5	5	5	2	2	4	4	5	4
99	3	3	3	5	6	4	4	4	3	3	3	3	3	3	4	4	4	4	4	5	5	5	4	5	4	4	4	5	5	4	5	5	4	5	4	4	3	3	3	3	4	4	5	5	5	4	5	4	4
100	4	4	4	6	6	4	4	5	2	5	4	4	5	5	3	2	2	4	3	4	4	5	5	5	4	4	6	6	6	6	4	3	3	4	2	2	5	5	5	5	5	5	5	5	5	4	3	2	3
101	4	4	3	6	6	4	5	4	5	6	4	5	7	2	4	4	4	4	4	4	5	4	4	6	6	4	4	6	6	6	4	4	5	6	4	2	4	4	4	4	4	5	4	6	4	4	3	3	3
102	7	4	7	1	7	1	1	1	1	4	4	1	6	1	6	4	3	4	3	4	4	6	6	4	4	6	7	7	7	7	1	6	4	5	4	1	1	1	5	1	5	5	5	5	6	4	1	4	4
103	2	3	2	5	5	2	2	5	6	6	6	4	5	7	4	4	4	4	4	6	6	6	6	5	5	4	6	5	5	4	3	3	3	2	2	1	4	4	4	4	6	6	7	6	5	5	5	5	5
104	4	4	3	5	5	5	5	5	3	3	3	3	2	2	4	3	5	3	4	2	3	2	2	2	2	2	4	4	3	4	2	2	2	2	2	2	5	5	5	5	2	2	6	6	5	4	4	4	5
105	5	5	5	5	7	4	4	5	4	4	4	1	6	1	2	3	3	3	1	4	6	6	6	6	4	4	6	6	6	6	5	5	5	4	4	4	5	5	5	5	7	7	7	7	7	5	4	4	4
106	2	2	2	2	1	1	1	1	4	5	3	5	4	3	4	4	3	4	3	4	5	4	4	4	4	4	5	5	5	5	5	4	4	3	3	3	4	4	4	4	4	4	5	5	5	5	4	4	4
107	3	3	4	6	6	5	4	4	4	5	5	4	4	4	2	1	1	1	1	5	5	5	5	5	4	3	5	4	6	4	3	2	2	2	2	2	2	2	2	2	5	5	5	5	5	4	4	5	4
108	1	1	1	5	6	1	1	3	2	5	5	5	5	1	2	4	1	1	3	5	5	5	5	5	3	3	5	5	5	5	5	2	3	5	2	2	1	1	1	1	6	4	6	5	5	4	4	5	4
109	4	3	3	7	7	4	4	5	4	4	4	5	5	4	4	4	5	3	6	5	6	6	6	6	7	6	7	7	6	7	4	3	7	4	4	1	2	2	2	2	3	7	7	7	7	7	7	7	5
110	5	5	5	5	5	6	3	4	5	4	6	4	7	1	7	7	7	6	7	4	5	4	2	4	3	5	5	5	6	7	6	7	7	7	6	5	6	6	5	6	5	5	6	5	3	3	4	3	4
111	3	3	3	2	2	2	2	3	5	5	5	4	4	4	2	1	1	1	1	2	3	3	5	5	5	4	3	5	4	4	2	2	2	2	2	2	4	4	4	4	4	4	4	6	4	3	4	5	5
112	5	5	5	5	4	4	4	4	4	4	3	3	5	3	4	4	3	4	3	5	5	5	5	5	5	4	5	5	5	5	3	3	4	3	3	1	3	3	3	4	4	5	5	5	6	6	5	6	4
113	4	5	4	6	6	4	4	6	4	4	4	5	5	4	5	4	4	4	4	6	6	6	6	6	6	6	7	6	7	6	4	7	4	6	5	4	4	4	4	4	5	5	5	5	5	5	4	6	4
114	7	7	7	5	5	3	4	3	4	4	4	5	6	3	4	4	4	4	4	4	4	5	4	5	4	3	6	6	6	6	4	5	4	4	3	4	3	4	5	5	4	5	4	3	4	3	3	4	3
115	1	2	1	7	7	6	7	7	6	6	6	6	6	6	5	6	4	5	2	5	5	4	5	6	3	2	5	4	6	5	5	5	2	3	2	1	1	1	1	1	5	5	5	2	6	2	2	4	2
116	3	2	1	6	6	6	6	6	7	7	7	7	7	7	4	2	2	2	3	6	6	6	4	7	2	5	4	6	1	4	2	3	4	4	4	1	4	4	7	7	1	1	7	4	7	2	4	2	7
117	3	3	2	6	7	7	6	6	3	5	5	6	5	7	5	6	6	6	5	4	4	5	5	6	6	5	7	7	7	7	3	2	2	3	3	2	5	4	4	4	4	4	5	6	6	4	4	1	3
118	5	7	4	6	5	4	4	6	4	5	4	4	5	4	5	6	6	5	6	5	6	5	5	6	7	6	5	6	6	5	5	3	4	5	4	3	7	7	6	6	6	5	5	4	5	5	4	5	4
119	2	5	5	6	6	4	5	5	2	2	3	3	5	2	5	3	3	5	5	7	6	4	5	5	6	5	6	3	5	5	3	3	3	5	3	3	6	6	5	5	6	6	5	5	5	4	6	6	4
120	6	6	6	6	5	3	4	5	5	5	3	4	6	4	5	4	4	4	5	6	6	6	6	6	6	6	6	6	5	6	5	7	5	6	6	5	6	6	6	6	5	6	6	5	5	4	4	1	4
121	6	6	6	7	7	4	4	6	7	7	5	7	7	7	7	7	6	7	4	5	5	5	3	7	6	5	7	7	7	4	5	3	4	5	6	3	1	1	2	2	6	3	5	2	7	1	2	1	5
122	3	2	5	6	6	6	4	6	4	5	5	5	6	6	6	5	5	5	7	5	6	7	6	6	5	4	6	6	6	6	5	4	4	4	5	1	4	4	4	4	6	6	6	6	5	5	4	4	4
123	2	2	1	4	4	2	1	4	2	1	2	2	3	4	1	1	1	1	1	5	6	5	4	6	7	7	5	4	6	4	3	1	3	3	2	2	1	1	1	1	7	7	7	7	7	6	7	4	5
124	3	4	2	5	5	3	3	2	4	4	5	5	5	3	4	5	5	5	6	6	6	6	6	6	5	7	6	7	7	7	6	3	3	4	4	1	2	2	2	2	5	5	6	6	4	4	3	5	3
125	3	3	3	2	2	1	3	4	4	3	4	3	3	4	3	3	4	3	4	5	5	4	5	4	5	5	5	6	6	6	4	5	3	3	4	5	4	5	3	4	5	4	3	4	4	5	3	5	4
126	3	3	3	6	6	5	6	5	5	5	5	5	5	4	4	3	2	3	2	5	5	5	5	5	4	4	6	6	5	6	5	4	4	5	5	3	4	4	4	4	5	5	5	4	5	4	4	5	4
127	5	4	3	6	6	4	4	4	5	5	5	5	5	3	4	5	4	5	5	6	6	6	6	6	6	6	6	6	6	6	3	1	1	1	4	2	4	5	4	5	6	6	6	6	7	5	4	6	4
128	1	1	1	6	6	4	4	4	2	2	2	1	5	5	1	1	1	1	1	5	5	5	5	5	4	2	1	1	2	1	1	1	5	1	1	1	1	1	1	1	1	2	5	5	5	4	1	4	1
129	5	6	5	7	7	6	6	6	4	4	3	4	5	3	3	3	2	2	2	5	5	4	4	4	4	4	4	5	4	4	3	2	2	2	2	2	1	1	1	1	5	5	5	4	5	5	3	3	2
130	2	3	2	7	7	5	5	6	7	6	6	5	7	5	4	5	4	4	6	4	4	4	4	5	5	4	6	6	5	6	7	6	4	6	5	4	4	4	4	4	5	5	7	3	4	3	3	5	5
131	7	7	7	3	3	3	4	4	7	7	6	6	7	1	7	5	3	5	7	7	7	6	6	7	3	2	6	6	5	5	4	7	4	5	2	2	1	1	1	1	7	7	7	7	7	5	1	1	1
132	6	6	6	7	7	5	4	7	3	3	3	3	6	3	3	5	3	5	3	4	4	4	4	5	5	5	6	6	6	6	5	5	3	5	5	3	5	5	4	5	7	7	7	7	7	7	4	7	3
133	3	3	3	6	6	6	5	6	2	3	2	2	3	1	1	3	1	1	3	4	4	4	4	4	4	4	4	4	4	5	3	3	3	3	3	3	6	6	5	7	7	7	7	7	7	6	7	7	7
134	5	6	5	6	5	4	5	5	6	5	4	5	6	2	6	5	2	5	7	5	5	6	6	7	7	7	6	6	6	6	4	4	4	4	4	4	5	4	5	5	6	6	7	7	7	6	4	4	4
135	6	6	6	7	7	6	6	7	5	5	4	4	7	1	4	5	5	6	5	5	5	6	6	6	6	6	5	5	5	6	6	5	6	5	6	5	4	4	4	2	5	5	6	5	5	6	3	5	5
136	6	6	6	7	7	5	4	5	5	5	4	4	6	4	5	5	5	5	4	6	5	6	6	6	6	5	5	4	6	5	5	6	4	5	4	1	1	1	1	1	5	5	5	5	5	5	5	5	4
137	5	5	5	6	5	1	1	1	3	4	3	3	6	3	2	1	1	1	5	5	5	4	4	6	5	6	6	6	6	6	3	3	3	5	2	3	3	5	5	5	5	5	5	4	4	2	2	5	4
138	7	7	7	5	4	4	4	4	3	3	4	5	7	2	4	4	4	4	4	5	5	3	5	4	6	4	5	6	6	5	3	3	3	3	3	3	2	2	2	2	5	5	5	4	6	4	2	5	4
139	5	5	5	7	7	7	6	7	5	5	5	6	7	4	5	3	3	6	6	5	4	4	4	5	5	3	5	5	5	4	3	3	3	4	3	2	1	1	1	1	4	4	5	5	5	5	4	4	4
140	4	4	4	7	7	6	7	6	3	3	3	4	6	4	5	4	1	7	5	5	5	5	5	5	5	4	4	5	5	4	1	6	2	1	2	1	4	4	4	4	4	4	5	4	5	4	5	3	4
141	5	5	5	7	7	6	7	7	4	4	5	4	4	4	4	4	5	5	5	5	6	6	6	6	6	6	5	4	6	5	4	4	3	3	3	3	5	5	5	7	5	7	7	7	6	7	5	5	4
142	3	4	3	3	4	5	4	4	3	4	3	4	5	4	4	5	4	4	3	3	4	3	4	3	3	4	5	4	3	4	4	4	4	4	4	4	5	5	4	4	5	5	4	4	4	4	4	4	4
143	4	4	6	4	5	1	4	4	6	6	6	7	6	3	3	2	1	1	6	4	4	3	4	5	4	5	4	4	3	3	5	1	1	1	1	1	1	1	1	1	1	2	3	2	2	4	3	4	4
144	6	5	5	6	6	3	4	4	5	5	5	6	7	5	1	1	1	1	5	5	5	6	6	7	6	6	7	7	6	6	3	3	1	4	5	1	7	7	5	7	7	7	5	5	4	6	5	7	6
145	5	6	6	4	5	5	5	4	3	3	3	3	2	1	3	1	1	3	1	2	2	2	2	2	1	2	4	3	4	4	4	4	4	3	3	4	4	4	3	4	4	4	3	4	4	3	3	3	4
146	3	3	3	5	5	5	4	4	4	4	4	4	5	4	4	5	4	4	5	5	5	5	5	5	4	4	6	6	6	6	4	3	3	3	4	3	2	2	2	2	5	5	6	6	6	6	6	5	4
147	7	7	7	6	6	1	1	1	5	5	7	5	5	5	3	3	1	1	1	6	6	6	6	5	6	4	5	7	7	5	5	5	5	4	5	4	2	2	2	2	5	5	5	5	5	5	5	7	5
148	4	4	4	6	6	5	5	4	6	6	6	6	6	5	5	3	3	3	2	5	5	4	4	4	3	3	5	5	5	3	4	4	4	4	4	4	4	4	4	4	5	5	5	4	4	3	3	3	4
149	5	4	4	6	6	4	4	4	4	4	4	4	5	4	5	5	4	5	4	6	6	6	6	7	6	6	5	5	6	6	4	5	4	4	4	4	3	3	4	4	6	6	6	5	6	5	4	7	6
150	5	2	3	6	6	2	2	5	6	6	7	3	7	1	5	5	3	5	7	7	7	5	5	7	5	3	7	7	5	5	6	5	3	7	4	3	7	7	7	6	6	6	7	7	7	7	6	7	7
151	4	5	6	6	7	4	4	5	6	7	4	6	6	4	4	6	4	5	7	4	6	6	6	6	6	5	5	6	6	4	4	5	4	5	5	4	3	3	5	5	5	6	6	6	6	5	4	5	5
152	6	6	6	6	6	3	4	5	4	4	4	5	5	3	4	3	3	3	3	5	5	4	5	5	5	6	6	3	5	5	4	5	4	5	2	3	5	6	4	5	5	4	6	6	6	5	5	6	4
153	6	6	6	7	7	7	7	7	6	6	6	6	6	5	7	6	4	5	5	6	6	6	6	6	6	6	6	5	5	5	3	3	4	3	4	2	1	1	5	3	6	6	6	6	6	6	3	7	4
154	7	5	6	5	5	3	2	2	5	5	2	4	7	4	5	5	4	6	7	6	4	3	5	5	4	6	7	6	6	4	3	1	6	2	1	1	6	3	5	5	6	6	7	7	7	7	6	6	6
155	3	3	3	6	6	4	4	4	4	4	6	5	5	6	4	5	4	4	3	5	5	5	6	6	5	5	4	4	5	5	4	3	4	3	4	4	4	4	5	4	5	5	4	5	5	5	5	4	6
156	4	5	4	6	6	3	4	3	4	4	5	4	5	4	4	4	4	4	4	6	6	5	6	6	4	4	5	4	4	4	2	2	3	2	1	1	4	4	4	4	6	6	5	6	4	5	4	5	4
157	4	4	4	2	3	1	3	1	4	5	1	2	7	6	1	1	1	1	1	5	5	5	5	5	4	4	7	7	7	7	1	1	1	1	1	1	6	6	6	6	6	6	6	6	6	6	4	5	4
158	4	5	5	6	7	6	6	6	3	5	5	4	6	3	5	5	3	6	6	5	5	6	6	6	4	5	4	4	4	4	5	5	2	5	2	2	4	4	4	5	5	5	5	5	6	5	5	6	3
159	2	6	4	7	7	6	5	6	3	3	1	2	6	1	2	4	4	4	1	1	1	1	1	6	2	6	7	7	7	7	4	4	3	3	3	3	1	3	3	2	2	5	1	4	4	4	5	7	5
160	5	5	5	7	7	4	5	4	4	5	5	5	6	5	4	5	4	4	5	6	6	6	6	6	6	6	6	6	6	5	6	7	4	6	5	3	5	5	4	4	6	6	6	6	7	5	4	6	7
161	5	5	5	5	5	5	5	5	5	5	6	6	5	6	5	5	5	4	6	6	6	5	4	5	6	5	5	6	5	4	1	1	2	2	2	2	1	1	1	1	2	3	3	3	2	2	3	2	4
162	2	2	2	1	1	2	2	2	1	1	2	1	2	2	2	2	2	2	2	2	2	2	2	2	2	2	1	1	1	1	1	1	5	3	4	1	4	4	4	4	7	7	7	7	7	7	7	7	6
163	5	6	5	5	5	2	1	2	7	7	7	7	7	5	5	5	5	7	6	5	5	5	5	5	5	4	5	4	6	6	7	7	4	7	7	6	4	4	4	4	5	5	5	5	6	5	4	5	4
164	3	3	3	6	6	4	4	5	6	6	6	5	6	6	4	4	4	4	3	4	4	5	5	6	6	6	5	5	5	6	5	5	5	4	2	2	2	2	2	3	5	5	6	7	7	7	6	1	4
165	6	6	6	6	6	5	4	5	5	5	5	5	7	5	5	5	4	4	5	6	6	6	6	6	5	7	5	6	5	6	6	6	4	5	5	4	5	5	5	7	5	5	5	5	5	4	4	5	5
166	6	6	6	5	6	6	6	6	4	4	6	6	6	5	5	6	5	5	5	7	7	7	7	7	7	6	7	7	7	7	7	5	7	7	6	3	5	5	6	6	5	6	6	6	6	4	6	4	6
167	1	2	1	7	7	5	5	5	3	3	5	3	6	5	2	2	1	1	1	5	5	4	2	5	1	1	5	5	5	6	2	6	1	5	2	2	1	1	1	1	5	5	3	3	3	4	5	3	5
168	5	6	6	7	6	3	5	3	5	7	7	6	7	7	4	5	1	2	5	6	6	6	6	6	6	4	7	5	4	7	1	1	4	1	1	1	5	5	5	5	5	4	5	5	5	4	5	5	5
169	3	3	3	6	6	1	2	4	6	5	2	1	7	4	4	4	4	4	5	7	7	6	6	7	7	7	5	2	6	5	6	6	1	3	1	1	6	6	5	7	7	7	7	7	6	7	5	1	2
170	5	5	5	7	7	7	7	7	7	6	6	7	7	5	5	5	4	4	3	6	6	6	5	7	5	3	7	5	7	5	4	5	4	4	2	1	3	3	4	4	7	7	7	7	7	7	5	7	5
171	5	5	2	7	7	5	5	6	2	2	1	1	1	1	3	3	2	1	3	3	3	3	5	5	6	6	4	5	6	4	5	7	5	6	4	4	3	3	3	3	6	6	7	6	6	6	3	6	1
172	7	6	5	1	1	4	4	3	4	5	4	4	4	4	4	4	1	1	3	4	5	5	5	6	6	6	4	5	5	6	7	7	7	7	7	1	1	1	1	1	4	4	5	4	4	5	6	6	1
173	3	3	3	6	7	5	4	6	6	6	6	6	6	4	4	4	4	4	4	5	5	5	6	7	6	5	4	5	5	4	5	5	4	5	4	4	5	4	4	4	5	5	5	5	6	7	4	6	5
174	6	4	4	6	6	3	5	4	7	7	7	7	7	7	6	6	4	3	1	5	6	6	6	5	3	4	7	7	7	7	1	1	1	1	1	1	5	4	4	4	4	5	5	4	4	4	4	4	4
175	4	4	4	5	5	3	3	4	6	6	5	5	6	3	4	4	4	4	4	6	6	6	6	6	6	6	5	5	5	5	4	6	6	5	2	1	3	3	3	3	1	1	4	2	2	2	2	2	2
176	5	5	5	5	5	4	4	4	3	4	4	4	5	4	3	2	3	4	5	6	6	6	5	7	4	5	6	6	6	6	5	3	4	5	4	4	6	6	7	7	6	6	3	4	4	4	5	6	4
177	4	4	5	7	7	6	6	6	4	4	4	4	4	4	4	4	4	4	4	4	5	4	4	4	4	5	5	6	5	6	5	3	4	4	4	4	5	4	4	5	6	6	6	6	6	6	4	5	4
178	3	5	6	5	6	4	4	5	5	4	4	4	6	4	4	4	4	4	4	6	6	6	6	6	6	6	5	6	6	6	5	3	4	4	3	1	5	5	5	5	5	5	5	6	6	6	4	6	5
179	4	5	4	6	5	5	3	5	7	7	5	6	6	3	4	4	4	4	5	6	6	6	6	6	6	5	7	6	6	6	5	5	4	4	4	4	6	6	7	7	7	7	7	7	7	6	4	4	4
180	5	5	4	6	6	6	6	6	4	4	4	5	6	4	4	4	3	3	5	4	5	5	5	6	6	6	6	6	6	5	3	1	4	4	4	4	1	1	1	1	5	7	7	7	7	7	4	7	7
181	3	4	4	5	5	4	4	3	4	4	4	4	5	4	4	5	3	4	3	5	5	5	5	5	5	5	6	6	6	6	3	3	2	3	3	3	4	4	4	4	4	4	4	4	4	4	4	5	4
182	4	5	4	7	7	7	7	7	4	4	4	4	5	4	4	4	4	4	4	5	4	5	5	5	5	5	5	5	5	5	4	5	4	4	4	4	4	4	4	4	5	5	5	5	6	6	5	6	4
183	3	5	4	6	6	5	4	5	4	5	5	4	6	7	4	3	1	2	2	6	6	6	6	6	6	6	5	4	4	5	3	1	1	5	4	1	4	4	4	4	6	5	5	6	6	6	5	4	4
184	4	5	5	6	6	4	4	4	4	4	4	5	5	4	3	3	3	3	3	5	5	5	5	5	5	5	3	4	4	4	6	6	3	5	4	4	4	4	4	4	6	5	4	5	5	5	4	4	4
185	5	3	4	6	6	4	4	4	4	4	2	3	5	4	3	3	1	3	1	4	5	5	4	4	3	5	6	6	6	6	5	6	4	5	3	3	2	2	2	2	3	3	4	4	5	3	5	4	5
186	4	4	4	4	4	1	3	3	7	7	7	7	7	3	1	4	1	4	1	4	5	5	4	5	4	4	7	7	7	7	5	4	3	5	4	4	4	4	4	4	4	4	4	4	4	1	1	1	1
187	3	3	3	7	7	4	4	7	5	5	5	5	5	4	4	4	4	4	4	6	6	6	6	6	6	4	4	4	5	5	1	1	4	1	4	1	4	4	4	4	4	4	7	4	4	4	4	6	4
188	3	4	5	6	6	4	3	4	5	4	4	4	6	1	4	4	4	5	3	6	6	6	5	6	5	5	4	4	4	4	4	5	4	4	4	1	4	3	2	2	5	5	6	6	6	5	4	6	5
189	3	3	3	7	7	4	4	7	4	4	4	4	6	2	1	1	1	2	2	5	5	5	5	5	5	5	6	6	6	6	6	4	5	6	4	1	4	4	4	4	7	7	7	7	7	7	6	7	7
190	4	4	4	6	5	4	4	5	5	4	4	6	3	6	5	7	6	6	5	6	7	6	6	7	5	6	6	6	6	7	4	4	4	5	4	4	5	4	4	5	4	5	5	4	5	4	5	5	6
191	4	4	4	7	7	7	7	7	3	2	5	2	6	5	3	3	3	4	4	5	5	5	3	4	5	3	7	6	2	7	4	4	4	4	4	4	5	5	1	1	7	7	7	7	6	5	5	3	3
192	5	4	4	5	5	2	2	4	4	6	4	4	6	4	4	4	5	5	5	6	6	6	6	6	6	6	6	6	6	6	5	2	4	2	2	2	5	4	4	4	3	4	5	6	6	6	4	3	3
193	5	4	4	7	7	7	6	6	4	3	3	3	5	5	4	4	4	4	4	5	5	5	5	5	5	5	6	6	6	6	4	4	4	4	4	4	4	4	5	5	6	6	6	6	7	7	7	7	6
194	6	6	6	7	6	4	4	5	4	4	2	4	6	1	4	4	4	2	6	5	4	4	5	5	5	4	5	6	5	4	2	2	2	2	1	2	1	1	1	1	1	7	7	7	7	7	7	7	7
195	7	7	7	7	7	7	7	7	7	7	7	7	7	6	7	4	4	6	4	7	7	4	4	5	6	7	5	7	4	7	7	5	4	6	6	4	7	7	4	7	4	4	6	7	7	6	6	6	6
196	2	2	2	4	5	2	2	3	7	7	7	7	7	7	6	7	5	5	6	5	5	5	5	6	6	5	5	7	6	6	3	3	3	4	4	4	4	4	4	3	3	3	3	3	4	4	4	4	5
197	4	5	5	6	6	6	6	6	2	2	2	2	3	1	1	1	1	1	1	4	3	3	4	5	5	3	5	5	5	5	5	5	4	3	2	2	5	5	5	5	6	6	6	6	6	6	6	6	6
198	5	5	5	7	7	4	4	5	6	7	6	6	6	6	4	4	4	3	3	6	6	5	5	6	5	6	6	4	4	4	5	3	4	5	3	1	5	5	5	6	7	7	7	6	6	5	5	6	5
199	6	6	6	6	6	5	4	5	7	7	7	7	7	7	7	7	4	7	7	5	5	6	6	7	4	5	7	7	7	7	2	1	1	5	5	1	6	5	7	7	7	7	7	6	4	6	4	5	6
200	5	5	5	4	5	2	4	4	6	6	5	7	7	6	4	4	4	3	7	5	5	6	6	5	6	4	4	6	5	4	5	2	4	5	3	3	4	6	4	7	7	6	7	4	5	2	3	5	4
201	2	2	2	6	6	5	5	5	2	2	1	1	1	1	2	1	1	1	2	4	2	2	2	4	2	2	6	4	5	5	4	3	2	2	3	1	4	2	3	4	5	5	6	6	4	3	3	2	1
202	4	4	4	5	5	1	3	4	5	5	3	6	6	5	4	5	5	6	2	6	6	6	6	6	6	5	5	5	6	6	3	3	3	4	3	1	3	3	3	3	5	5	5	5	5	5	3	6	4
203	4	4	4	7	7	5	5	6	3	5	5	4	6	6	6	6	4	5	3	6	6	7	6	7	5	4	7	7	6	7	5	6	5	5	5	6	6	6	6	6	5	4	6	6	7	6	6	6	4
204	4	4	4	7	7	7	7	7	4	6	4	6	6	7	4	4	4	4	4	6	6	6	5	6	4	4	7	5	7	4	4	4	4	4	4	4	3	3	3	3	4	4	4	4	4	4	4	4	4
205	4	4	5	6	4	5	4	5	5	4	5	4	5	7	4	4	4	5	5	5	5	4	6	5	5	6	6	5	6	6	4	4	3	5	3	4	5	5	4	4	6	5	5	4	6	5	4	5	4
206	3	5	5	7	7	7	7	7	3	3	7	5	7	7	5	5	5	7	7	7	7	7	7	7	7	5	5	3	5	5	3	1	1	1	1	1	1	1	1	1	5	7	7	7	7	7	7	7	7
207	5	5	5	7	7	4	4	4	7	7	7	7	7	7	7	7	5	5	5	6	6	6	7	5	5	7	5	3	5	3	2	2	3	3	3	1	5	5	6	6	5	5	6	6	5	4	3	3	5
208	5	5	5	5	5	5	5	5	4	4	5	5	5	5	4	4	4	4	5	5	5	5	5	5	5	5	5	4	5	5	4	5	4	5	5	4	5	5	5	5	5	5	5	5	5	4	4	5	4
209	5	5	5	6	6	4	4	4	6	6	4	6	6	4	4	4	4	4	4	4	6	4	4	6	6	4	6	6	6	6	4	3	4	4	4	4	4	4	4	4	6	6	6	6	6	6	4	4	4
210	5	5	5	6	6	4	5	5	4	5	4	4	5	5	4	4	4	4	5	5	5	5	5	5	4	4	7	6	6	7	6	6	4	6	6	4	4	4	5	5	4	4	5	6	5	4	4	4	4
211	5	6	6	7	7	6	7	7	6	6	5	5	7	5	7	6	5	6	5	6	6	6	6	6	6	6	6	6	6	6	5	5	5	5	5	4	4	4	4	4	4	4	4	4	5	5	6	7	6
212	5	6	6	7	7	7	7	7	6	6	6	6	6	2	6	6	6	6	6	7	7	7	7	7	7	7	7	7	7	7	7	7	7	7	7	7	7	7	7	7	7	7	7	7	7	7	7	7	7
213	5	4	3	6	7	5	5	4	5	6	4	3	7	6	6	7	6	6	7	4	4	3	6	6	5	4	5	5	5	5	5	6	6	6	4	1	5	5	6	6	5	5	7	7	6	6	5	5	7
214	5	6	5	6	6	4	4	4	7	7	6	7	7	5	6	6	5	6	6	7	7	7	7	7	7	5	7	7	7	4	7	7	3	6	4	2	2	2	5	2	6	6	7	7	5	4	4	5	4
215	5	4	4	6	6	4	4	6	4	4	4	4	6	6	4	4	4	5	4	6	6	6	6	4	6	4	5	5	5	5	5	5	4	4	4	4	2	2	2	2	4	4	6	4	4	4	4	6	4
216	7	7	7	6	6	4	4	5	7	7	5	7	7	4	4	4	4	4	7	7	7	7	7	7	5	5	4	5	4	4	5	3	1	4	3	1	4	4	4	5	7	7	7	7	7	7	7	7	7
217	5	5	5	7	7	5	6	6	5	6	5	5	4	3	4	6	5	6	7	5	5	4	4	6	7	7	7	7	7	7	5	6	1	3	4	6	6	6	5	5	6	4	5	4	5	4	5	3	6
218	6	5	5	4	4	1	2	1	7	7	7	7	6	6	6	6	6	6	6	5	6	5	6	6	6	5	6	5	6	7	4	6	3	5	4	4	7	6	7	1	6	5	6	6	4	4	5	6	5
219	5	5	5	6	6	4	4	4	6	6	5	6	6	5	4	5	4	4	4	6	5	5	5	5	4	4	6	6	6	6	5	5	5	5	6	5	6	6	5	5	6	6	6	6	6	6	5	6	6
220	4	4	5	4	4	3	3	3	5	5	5	5	5	6	4	3	3	3	3	5	6	5	5	6	5	5	6	6	6	6	4	3	5	4	3	2	4	3	3	4	5	5	6	6	5	4	4	6	4
221	5	5	5	6	7	4	5	5	4	4	3	3	6	5	5	5	4	7	3	5	4	4	3	2	2	1	7	6	7	7	5	4	4	4	3	2	2	1	2	2	5	5	4	4	5	4	2	5	1
222	6	6	7	7	7	6	5	7	5	5	6	6	6	5	5	5	4	5	6	6	6	6	6	6	6	6	5	5	5	4	6	7	6	7	7	7	6	6	6	6	5	5	7	5	6	4	5	5	5
223	5	5	5	4	4	2	2	2	5	4	6	6	5	6	4	4	4	4	4	7	7	4	6	7	5	6	4	4	5	4	4	5	4	4	5	4	4	4	3	2	5	5	6	4	4	4	3	4	4
224	4	4	4	6	6	4	4	4	5	5	5	5	5	5	5	4	4	4	6	5	5	3	5	6	6	6	5	5	5	5	3	3	3	3	3	3	6	6	5	5	7	7	7	7	6	6	6	5	5
225	5	5	5	7	7	7	6	7	7	6	6	5	7	1	5	5	5	7	5	6	6	6	5	6	6	6	5	6	6	6	6	7	7	7	6	2	7	6	7	4	5	6	6	6	7	4	3	3	7
226	6	6	6	5	5	5	5	5	7	7	6	5	7	6	4	4	4	4	4	4	5	5	6	6	6	6	6	6	6	6	7	7	7	7	7	4	4	4	4	4	4	4	4	5	5	4	4	7	5
227	6	7	6	6	6	6	6	6	4	4	4	4	5	2	3	1	1	2	4	4	4	4	4	3	3	2	7	7	6	7	5	6	4	4	5	4	4	4	5	5	4	4	5	4	6	5	4	4	4
228	5	6	7	6	6	6	4	5	6	6	5	6	7	6	6	4	4	7	7	5	6	6	5	7	6	3	7	7	7	7	6	6	5	6	7	4	1	1	1	1	6	6	6	6	6	6	5	6	6
229	4	4	4	6	6	4	4	4	4	4	5	4	6	4	4	5	4	5	4	5	5	4	5	4	5	4	5	6	5	5	5	6	4	4	5	4	4	5	5	6	5	5	7	7	7	6	5	5	6
230	5	5	5	6	5	5	5	6	7	7	6	7	7	7	6	7	7	7	7	6	6	6	6	7	6	6	6	6	6	6	6	6	5	6	5	4	6	6	6	6	5	5	6	6	6	6	5	5	4
231	4	4	4	7	7	4	5	5	7	6	5	5	5	4	4	4	4	4	4	4	5	7	5	5	5	6	4	5	5	7	5	7	5	4	4	1	5	4	4	5	5	5	4	5	5	4	4	4	4
232	5	6	6	6	6	4	3	6	7	6	6	6	6	5	5	4	4	4	4	6	6	4	5	6	4	3	6	7	7	5	5	5	4	6	6	6	2	2	5	3	6	6	6	6	6	5	6	3	5
233	4	4	3	3	4	3	5	3	5	5	5	4	5	2	2	2	2	3	3	7	7	7	7	7	6	4	6	5	3	5	1	2	2	5	2	1	5	5	5	1	4	2	3	3	6	2	3	3	3
234	5	4	6	6	6	4	4	4	5	5	6	4	7	6	4	4	3	3	3	6	6	6	6	6	6	6	6	7	7	7	5	6	4	5	5	6	2	2	2	4	6	6	6	6	6	6	6	6	6
235	4	4	6	6	6	5	5	5	5	5	4	5	5	4	4	4	3	3	3	4	4	4	3	5	4	3	6	5	5	6	4	5	4	4	6	4	5	5	4	5	6	6	6	5	5	4	4	4	5
236	5	5	5	6	6	4	3	4	3	5	5	3	7	5	4	5	4	4	4	6	6	6	5	5	5	5	6	5	7	6	5	7	2	5	5	2	3	3	6	3	5	4	4	5	5	4	6	4	6
237	6	6	6	6	6	2	4	5	5	5	4	4	6	2	4	4	2	2	4	5	5	5	5	5	5	7	6	6	6	6	5	2	2	6	3	1	2	2	2	2	4	4	4	4	4	4	4	4	4
238	2	1	1	6	4	4	5	5	3	3	4	4	5	5	5	4	4	4	4	5	5	5	5	4	5	6	4	4	5	5	4	4	4	4	5	2	5	6	4	6	7	7	7	7	6	4	4	4	4
239	7	7	7	1	1	4	4	4	4	3	6	6	1	4	4	4	4	4	4	3	4	4	4	3	3	3	1	1	1	1	4	4	7	7	7	7	4	4	4	4	1	1	1	1	1	4	2	6	4
240	4	4	4	5	5	4	4	3	4	4	3	4	6	4	3	3	1	2	1	5	5	5	4	6	3	2	4	5	4	4	3	2	4	3	2	1	1	1	1	1	3	2	5	4	7	4	2	6	2
241	3	3	3	7	7	7	6	7	5	5	5	5	6	6	4	4	4	4	5	7	7	7	7	7	6	6	4	4	6	4	5	2	7	2	1	1	4	4	5	5	6	6	6	6	6	7	4	3	2
242	6	6	6	5	6	4	5	3	7	7	7	7	7	6	4	4	4	4	5	5	5	4	6	6	6	5	5	7	7	5	7	5	5	4	4	1	1	5	5	5	6	6	5	5	4	4	4	5	5
243	7	7	7	7	7	6	6	5	5	7	6	5	6	4	4	4	4	5	4	7	7	7	7	7	5	5	6	6	6	6	6	6	4	4	2	3	1	1	1	1	6	7	7	7	7	6	6	7	6
244	3	3	3	6	6	6	6	6	4	5	6	6	7	3	4	4	4	5	6	6	7	7	6	6	6	5	7	7	6	7	4	4	4	5	1	1	5	5	4	6	5	5	6	6	7	5	6	6	5
245	5	4	3	5	5	4	4	5	3	3	3	4	3	4	3	3	2	3	4	4	3	4	4	5	5	5	5	5	4	5	5	4	5	4	3	3	6	6	6	6	5	4	4	4	4	4	3	4	5
246	5	5	5	7	7	7	7	7	4	5	5	5	5	5	3	3	3	4	5	5	5	5	5	5	3	3	5	5	5	5	3	1	2	3	3	3	3	3	5	5	5	5	5	5	4	6	4	6	6
247	2	4	4	7	7	5	7	6	4	4	6	5	4	4	2	5	3	4	2	4	4	4	5	5	6	4	5	3	4	4	4	4	5	4	2	4	5	4	5	5	6	7	7	7	7	6	4	6	6
248	5	4	5	4	5	4	5	4	6	6	5	5	5	4	3	3	3	3	3	5	4	6	4	5	4	5	7	6	7	7	6	5	5	5	5	4	3	4	3	4	5	4	4	4	5	6	7	6	4
249	4	6	2	7	7	6	6	7	5	5	4	5	6	4	3	3	3	3	3	5	5	4	4	5	4	4	7	7	6	7	5	3	3	4	3	3	3	3	3	3	5	5	5	3	3	3	3	5	3
250	5	5	5	6	6	5	5	5	4	4	4	4	5	5	4	5	4	4	4	5	5	5	5	5	5	5	5	5	5	5	6	5	4	4	5	4	4	4	4	5	6	6	6	6	6	6	6	4	6
251	5	5	5	4	5	4	3	4	4	4	5	4	7	4	4	4	4	3	3	5	5	5	5	6	4	5	4	4	4	5	1	1	5	3	3	1	4	4	1	3	4	4	7	7	5	4	4	7	5
252	5	5	5	6	6	4	4	5	6	6	4	5	7	6	5	5	4	5	6	5	3	4	4	5	5	2	7	6	6	7	2	1	1	1	1	1	6	6	4	7	6	6	6	5	7	4	7	4	6
253	5	5	5	6	6	4	4	4	2	2	4	2	6	3	2	2	2	2	2	4	5	5	5	5	5	5	6	6	6	6	5	5	4	4	4	4	1	1	1	1	4	2	2	2	6	4	4	4	3
254	2	2	2	5	5	4	4	4	5	5	5	4	5	5	5	5	4	5	5	4	4	5	5	5	5	4	5	5	4	4	3	3	4	3	3	3	4	3	3	3	5	5	5	5	5	4	4	4	4
255	5	6	6	7	7	4	4	6	5	4	3	4	4	4	2	2	2	2	2	6	6	5	6	7	7	6	7	7	6	6	1	1	1	1	1	1	5	5	3	4	5	5	4	5	4	4	4	4	4
256	4	4	4	7	7	6	6	6	2	2	2	3	6	4	4	4	4	4	4	4	4	5	5	5	5	4	5	5	5	5	3	3	1	1	1	1	3	3	3	1	5	5	5	5	5	5	4	4	4
257	6	6	6	6	6	4	4	5	6	6	4	4	6	1	4	5	2	5	5	6	6	6	6	6	6	5	6	5	5	4	1	1	4	1	1	1	3	1	1	3	7	7	7	7	7	7	7	7	7
258	6	6	6	6	6	6	6	6	6	6	6	6	6	6	6	6	6	6	6	5	5	6	5	6	6	5	6	6	5	6	5	5	5	5	5	5	3	4	4	4	4	4	5	4	4	4	4	4	4
259	3	5	5	7	7	4	3	4	3	5	5	5	6	3	5	3	3	2	1	5	5	5	5	5	5	5	6	6	6	6	5	3	5	5	1	1	1	1	3	1	4	5	5	5	5	5	5	5	5
260	3	6	5	3	5	5	3	4	5	5	4	3	7	1	5	5	4	5	3	5	5	6	7	5	5	4	6	7	7	5	5	5	3	6	5	3	3	3	3	5	5	5	7	6	6	6	6	6	4
261	2	2	2	5	6	1	2	5	1	5	4	3	4	6	6	5	5	6	4	6	7	7	6	6	5	5	1	5	3	5	5	1	5	6	1	1	2	5	5	5	7	7	1	7	4	4	4	1	1
262	6	6	6	7	7	7	7	7	6	6	4	4	7	1	1	6	4	2	1	5	6	5	7	6	7	7	1	1	5	2	1	2	7	6	1	1	1	1	1	1	4	2	6	7	4	2	1	6	4
263	5	6	7	6	5	6	6	6	6	6	5	5	6	6	5	3	3	2	1	5	5	6	5	5	6	6	6	6	5	4	4	5	4	5	5	4	3	3	2	2	5	5	6	4	5	4	4	5	3
264	6	6	6	5	5	2	2	5	7	7	7	7	7	7	4	5	5	5	7	5	5	5	5	5	5	5	5	3	6	3	3	5	3	4	4	4	6	6	6	6	5	5	5	3	3	4	5	5	5
265	7	7	7	6	6	4	4	5	7	7	7	7	7	6	4	4	4	5	6	7	7	6	6	6	4	6	4	5	4	5	6	5	4	5	4	4	6	6	6	6	5	5	5	5	5	5	4	4	5
266	2	2	2	6	6	5	6	5	6	6	6	6	6	6	5	5	5	5	6	5	5	5	6	6	5	5	5	6	5	5	5	6	5	6	5	3	4	4	4	4	4	4	5	4	5	5	6	6	5
267	5	5	6	7	7	4	4	6	3	2	1	2	5	3	6	1	1	1	1	5	3	2	1	5	6	3	7	5	4	7	5	6	7	6	7	5	3	2	1	5	6	6	5	3	4	1	5	1	2
268	6	5	5	6	6	3	3	5	5	4	4	3	5	5	4	2	3	2	2	4	5	5	5	5	4	4	6	6	6	6	5	4	4	4	4	4	5	4	5	4	5	5	6	6	5	5	5	5	4
269	4	5	5	5	5	1	3	4	5	4	4	4	5	5	4	4	4	3	3	6	6	6	6	6	4	5	5	5	6	6	5	5	5	5	5	1	4	5	4	5	7	7	7	5	4	4	3	5	3
270	1	1	1	6	6	4	4	6	6	6	6	6	6	7	6	5	5	6	4	5	5	5	5	7	6	5	5	6	7	6	4	2	5	4	2	1	4	4	4	4	5	5	6	4	5	4	4	7	4
271	4	5	4	5	4	5	5	4	5	5	5	4	5	5	4	4	3	4	4	3	4	5	4	5	5	4	5	4	5	4	5	5	3	3	4	5	5	4	3	5	4	5	4	5	4	5	5	4	4
272	4	6	5	7	7	6	6	4	6	6	6	6	6	5	4	4	4	4	5	5	4	5	6	5	4	5	6	6	6	6	4	4	5	5	4	4	5	5	6	6	7	7	7	7	6	6	6	6	6
273	1	7	1	6	6	1	1	6	2	2	6	2	6	5	2	2	2	2	2	7	7	7	7	7	7	7	7	7	7	7	1	1	1	1	1	1	1	1	1	6	7	7	7	7	7	7	4	7	4
274	4	4	4	7	7	4	4	6	4	4	1	1	1	2	2	3	3	2	3	5	5	5	7	5	5	5	7	7	7	7	7	1	7	7	7	7	1	1	1	1	1	1	7	4	1	3	2	3	2
275	4	4	4	7	7	4	4	6	4	4	1	2	6	4	4	2	1	1	1	5	5	5	5	5	5	5	5	4	5	6	5	6	5	5	5	2	2	2	5	2	4	4	5	5	5	5	5	5	5
276	6	6	6	7	7	6	5	6	4	4	6	5	7	5	4	4	4	5	6	5	5	6	5	5	4	3	5	5	5	6	6	7	3	7	6	6	3	5	3	5	6	7	7	7	7	6	4	3	4
277	5	4	4	7	6	4	5	4	5	5	5	5	5	5	5	4	5	5	6	5	5	5	5	5	6	6	5	5	6	5	6	6	3	6	5	5	5	5	6	6	7	7	7	7	6	5	5	5	5
278	6	6	6	7	7	6	6	7	5	5	5	6	6	4	4	4	4	4	5	6	6	6	6	6	5	7	6	6	6	6	6	5	4	6	4	1	5	5	5	7	6	6	6	6	5	5	5	5	6
279	6	5	4	6	6	5	6	6	4	5	5	4	6	4	4	3	2	2	4	4	4	5	5	5	6	5	6	6	7	7	5	7	4	6	5	2	4	4	5	5	6	6	6	6	6	7	7	7	6
280	4	4	4	5	6	5	5	5	5	5	5	5	4	4	3	5	4	5	4	5	5	5	5	6	5	5	4	4	5	4	5	4	4	4	5	4	5	6	5	6	5	5	6	5	5	5	5	5	5
281	7	5	5	3	3	1	3	3	3	5	3	3	6	3	6	6	3	3	6	7	6	6	6	6	7	5	7	7	7	7	5	3	3	3	5	3	6	6	5	6	5	5	5	6	6	5	5	6	5
282	6	6	6	7	7	4	5	4	4	4	5	4	6	4	4	4	4	4	4	7	6	6	7	7	7	7	4	4	5	4	2	2	4	4	4	4	5	5	4	4	7	7	7	7	7	5	4	7	7
283	6	6	6	7	7	5	4	5	5	5	4	5	5	4	5	5	5	5	4	5	5	5	5	5	5	5	7	7	7	7	6	5	6	6	4	4	4	5	5	5	5	5	5	5	5	5	5	5	4
284	5	5	3	7	7	7	7	7	7	7	7	7	7	5	6	6	6	4	6	7	7	7	7	7	7	7	6	6	6	6	6	6	6	6	4	4	7	7	7	7	7	7	7	7	7	7	7	7	7
285	7	7	7	7	7	7	4	6	7	7	7	7	7	4	5	5	5	5	5	7	7	7	7	5	5	5	7	5	5	7	5	3	4	5	5	1	6	6	6	6	7	7	7	7	5	5	5	5	5
286	5	6	5	7	6	4	4	5	5	5	6	5	7	2	2	7	4	6	6	5	5	5	5	5	5	3	4	5	5	4	1	1	1	1	2	2	2	2	5	4	5	1	5	5	5	3	5	1	4
287	6	5	6	7	7	5	5	6	5	5	6	5	7	6	6	6	4	4	7	6	6	6	6	6	6	5	7	7	7	7	4	4	4	4	4	4	2	2	2	2	7	7	7	7	7	7	7	7	7
288	6	6	6	5	5	4	4	4	4	4	5	5	7	4	4	4	4	5	4	5	5	5	6	6	5	5	6	6	6	6	5	4	5	5	4	4	5	5	5	5	5	5	5	5	7	3	4	6	4
289	6	6	6	6	6	5	4	6	6	6	5	5	6	6	6	6	4	5	5	6	6	6	6	6	6	5	7	7	7	7	6	6	6	6	6	5	4	4	4	4	6	6	6	6	6	6	6	6	6
290	7	6	6	5	5	5	5	4	5	5	4	4	4	4	4	4	4	4	4	6	5	5	5	5	5	5	5	5	5	5	5	3	4	4	4	4	4	4	5	5	5	5	4	5	5	5	5	5	5
291	6	6	5	3	3	2	2	2	4	7	6	6	7	1	4	7	7	6	5	7	7	7	5	7	7	4	7	7	7	7	6	3	2	4	2	4	6	6	3	7	6	6	5	4	6	6	5	4	4
292	5	5	5	6	6	4	4	4	5	5	3	4	6	4	4	4	4	4	3	5	5	5	5	4	5	6	6	5	5	5	5	4	4	5	3	1	4	5	4	5	5	5	5	6	5	6	4	5	4
293	5	5	4	6	6	4	5	5	6	6	6	6	7	6	5	7	5	7	7	5	5	5	6	6	4	7	7	7	7	7	5	6	5	5	6	7	7	5	5	6	6	6	6	6	7	5	5	6	5
294	3	3	3	7	7	5	5	5	5	5	6	5	7	6	6	6	6	6	5	6	6	6	6	6	6	6	6	6	6	6	2	2	5	5	5	3	5	5	5	5	6	6	6	6	7	6	6	6	6
295	1	2	3	6	6	5	4	5	5	4	2	4	5	5	4	4	4	4	3	3	3	3	5	5	4	2	6	6	6	7	5	6	5	6	6	6	4	3	4	4	6	6	6	3	6	4	5	3	5
296	6	7	7	7	7	5	6	6	6	6	6	6	6	5	5	5	4	4	4	6	7	6	6	7	7	6	6	6	5	5	6	6	4	6	6	4	3	3	3	3	5	5	5	6	6	6	6	6	7
297	6	6	6	7	7	5	5	5	7	5	6	5	5	6	6	5	4	5	4	5	5	5	4	6	4	4	7	6	6	7	4	6	4	6	7	4	3	3	3	3	4	4	6	5	7	4	4	4	5
298	7	7	7	7	5	5	6	5	7	7	7	7	7	6	6	7	7	7	7	7	7	7	7	6	7	6	6	6	7	7	7	7	6	6	4	4	4	4	4	6	5	4	6	6	6	5	4	4	4
299	1	1	5	5	5	4	5	5	3	6	5	4	6	4	4	5	4	4	5	5	5	4	4	5	5	5	6	6	6	6	5	5	4	5	4	4	4	4	4	4	4	4	5	4	5	4	4	6	4
300	1	2	1	2	1	5	5	6	5	5	5	5	5	5	5	5	6	5	5	7	7	6	6	7	7	6	6	7	6	6	6	5	6	6	6	5	5	6	6	5	5	5	6	6	5	5	6	6	6
301	5	5	5	7	7	6	6	7	5	4	5	4	6	4	5	5	4	5	4	4	4	4	5	4	4	4	5	5	5	5	5	4	5	5	5	5	2	2	4	1	4	2	4	5	5	3	5	2	4
302	6	6	6	6	6	4	4	4	5	5	5	5	5	6	5	5	5	5	5	6	6	6	6	6	6	6	7	7	7	7	7	7	7	7	7	7	5	5	5	5	6	6	6	6	6	6	6	6	6
303	7	7	7	6	6	4	4	5	5	7	7	7	7	7	5	4	4	4	5	7	7	7	7	7	7	6	4	5	6	5	6	4	5	5	3	1	6	6	5	6	5	4	5	6	6	4	4	4	4
304	5	5	5	7	7	6	6	6	5	5	6	7	6	7	1	6	4	6	5	6	5	6	4	7	5	5	1	5	5	2	5	1	7	5	1	1	7	7	7	7	5	5	5	5	5	5	5	5	5
305	6	6	6	7	7	6	6	6	4	4	4	4	6	1	4	4	4	5	4	6	6	6	6	6	5	5	5	6	6	4	6	4	5	5	5	1	5	5	5	6	7	7	7	7	7	7	6	6	5
306	5	5	5	7	7	4	4	7	5	5	4	4	6	4	4	4	4	4	4	5	5	5	5	5	5	5	6	6	6	6	5	1	1	1	1	1	5	5	5	5	6	5	6	6	6	6	5	5	6
307	5	6	7	3	2	1	1	1	2	2	1	1	5	1	2	2	1	1	1	3	3	5	3	3	4	2	7	7	7	7	6	6	7	6	6	4	2	2	1	5	5	3	6	2	7	4	5	7	6
308	6	6	6	6	6	5	4	4	4	4	5	5	6	5	6	6	6	6	4	6	7	6	6	7	6	5	6	6	6	5	6	6	5	6	6	4	3	3	5	5	5	6	6	7	7	7	6	7	6
309	6	6	6	6	6	6	6	6	5	5	5	5	6	4	4	5	4	4	3	6	7	5	5	4	4	5	5	5	5	6	4	4	4	4	4	4	5	6	5	5	3	4	5	4	5	4	4	6	4
310	5	4	5	6	7	6	7	5	7	7	6	7	4	6	6	5	6	5	5	7	7	7	6	7	7	7	7	6	5	7	7	6	6	6	7	6	6	6	6	5	7	7	6	5	7	5	5	4	7
311	4	4	4	6	6	4	4	5	7	7	6	7	7	5	5	6	4	4	6	6	6	6	6	6	5	5	6	5	6	5	4	4	4	4	5	4	4	5	5	4	5	5	5	5	5	4	5	4	5
312	5	5	5	7	5	7	7	7	6	6	4	5	7	7	7	7	7	7	4	5	6	6	4	5	5	5	7	7	7	7	6	6	6	6	6	4	2	2	3	3	5	5	6	6	7	5	5	6	6
313	6	5	5	7	7	7	6	7	6	6	7	7	7	6	5	5	5	5	6	7	7	6	6	6	6	7	7	6	6	6	6	7	7	6	6	6	6	5	5	6	7	6	6	6	6	7	6	7	6
314	6	6	6	7	7	7	7	7	4	4	4	4	5	5	4	4	4	4	4	7	7	6	6	7	7	6	6	6	6	6	5	4	2	2	2	2	6	6	6	5	6	6	5	6	6	4	5	7	5
315	5	5	5	7	7	5	4	4	4	5	4	4	5	5	4	4	3	2	3	5	5	5	5	6	5	5	6	6	6	6	4	4	3	3	2	1	5	5	5	5	5	5	5	5	5	5	4	4	4
316	6	7	7	6	6	5	6	6	5	5	5	5	6	5	6	5	5	6	5	5	5	5	5	5	5	5	6	6	6	6	6	7	5	6	6	6	4	4	4	4	6	6	6	6	6	6	6	6	6
317	4	4	4	6	6	6	6	6	7	6	3	5	5	5	7	7	7	5	4	5	5	5	6	5	4	4	5	5	5	5	6	7	5	5	6	7	6	6	5	6	5	5	6	5	6	6	5	4	6
318	5	6	6	4	4	2	5	4	5	5	4	4	5	5	4	4	4	5	5	5	5	4	4	5	2	3	5	5	4	5	5	2	5	2	4	4	6	6	5	6	5	5	6	6	4	4	5	5	5
319	6	6	6	7	7	4	4	4	7	7	7	7	7	7	7	7	7	7	4	6	4	5	7	7	7	5	7	7	6	5	5	4	5	6	4	4	4	4	6	7	7	7	7	7	7	4	7	7	4
320	5	4	4	7	7	7	7	7	7	7	7	7	7	7	7	7	7	7	7	6	6	6	6	6	6	5	5	6	5	7	7	7	7	7	7	4	7	7	7	7	6	5	6	7	7	7	6	6	7
321	6	6	6	7	7	5	5	5	6	7	4	5	7	6	5	4	4	3	3	6	6	4	5	5	5	5	6	6	6	4	4	3	2	2	2	2	4	4	4	4	6	6	6	6	5	3	3	3	3
322	7	7	7	7	7	6	5	7	6	7	5	6	6	5	5	5	6	6	5	7	7	6	6	6	5	5	7	7	6	6	6	5	4	6	7	3	5	5	5	5	6	6	6	5	6	5	6	5	4
323	6	6	6	5	5	6	5	6	7	7	5	5	7	5	6	6	5	5	6	6	6	6	7	7	7	6	5	5	6	7	6	5	6	5	5	4	4	5	5	4	5	5	5	4	5	5	4	5	4
324	6	6	6	6	6	5	4	5	7	7	7	7	7	7	4	4	4	4	6	6	6	6	6	6	5	7	6	6	6	6	7	5	2	6	4	2	2	2	2	2	6	6	5	7	7	5	5	6	5
325	6	6	6	7	7	5	6	7	7	6	6	6	6	7	6	7	6	5	5	7	7	7	6	6	5	5	5	5	5	5	5	4	4	5	1	1	5	5	5	5	6	5	5	5	5	4	4	3	4
326	6	6	5	6	5	6	5	5	5	6	5	5	6	5	7	6	6	6	6	7	6	6	6	6	5	6	6	6	6	6	6	6	6	7	6	2	4	4	6	4	6	6	6	6	6	6	5	5	5
327	2	2	1	7	7	4	4	6	3	3	4	2	7	6	5	4	5	5	4	6	7	4	5	5	4	3	7	7	7	5	7	6	4	7	7	4	4	6	6	7	7	7	7	7	4	4	3	7	4
328	6	4	5	6	6	4	5	5	7	6	6	7	7	7	5	4	3	5	7	6	6	6	5	6	6	5	6	6	4	5	5	5	4	5	4	2	7	7	7	7	7	7	7	6	6	5	5	5	5
329	6	7	6	5	5	3	3	3	5	5	4	5	6	4	4	1	1	4	4	7	7	7	6	7	6	5	6	5	5	5	6	6	6	5	7	4	7	7	4	4	6	6	6	4	6	6	6	7	6
330	5	6	7	6	6	4	4	3	5	5	6	5	7	4	4	6	6	6	6	6	7	7	6	5	5	6	6	7	6	7	7	7	7	7	6	5	6	6	7	7	7	6	6	6	5	6	6	4	5
331	6	6	6	6	6	4	4	4	6	6	5	6	6	6	6	5	4	4	4	6	6	6	6	6	6	7	6	6	6	6	6	5	4	4	4	5	6	6	5	5	6	6	5	6	6	6	5	6	5
332	6	6	7	5	5	2	3	2	7	6	6	7	7	6	4	5	3	5	6	6	6	6	7	7	7	7	7	7	7	7	6	7	4	7	6	4	6	4	6	5	6	5	7	4	6	4	5	3	5
333	5	4	4	7	7	7	6	5	6	6	7	6	7	6	5	4	4	4	7	4	4	6	6	7	5	4	7	7	7	7	6	6	4	5	4	4	6	6	6	7	7	7	7	7	7	7	6	7	7
334	7	7	7	7	7	6	6	7	7	7	7	7	7	7	7	7	7	7	7	6	6	6	7	7	7	7	4	6	7	7	5	5	6	5	1	1	7	1	3	3	5	6	5	3	4	4	2	7	5
335	7	7	7	5	5	4	4	4	7	7	7	5	6	7	7	7	4	4	4	5	5	4	4	4	6	6	4	5	5	5	5	4	4	5	5	4	6	6	6	6	6	6	6	5	6	6	6	4	4
336	7	6	6	6	6	4	4	4	5	5	4	4	7	7	6	5	4	5	6	7	7	7	7	7	7	5	5	5	5	5	5	5	5	5	5	5	6	6	6	5	6	6	5	7	7	6	7	7	6
337	5	5	5	7	7	6	6	7	2	3	2	1	6	7	4	5	3	3	2	6	4	6	4	5	4	5	6	6	5	7	5	5	4	5	2	3	6	6	7	7	6	6	7	5	6	4	5	6	6
338	6	6	6	7	7	6	5	6	5	5	5	5	5	5	4	4	4	6	6	6	6	6	6	6	6	6	6	6	6	6	6	6	6	6	6	1	4	4	5	5	6	6	6	6	7	6	6	6	6
339	5	6	5	5	6	4	5	5	5	5	5	5	5	5	3	4	3	4	4	5	5	5	5	5	5	5	3	5	5	3	4	2	2	2	2	1	4	4	4	4	6	6	6	6	6	6	6	6	6
340	7	7	7	7	7	4	4	6	7	7	7	7	7	7	6	6	6	6	6	7	7	7	7	7	7	7	6	6	6	6	6	6	6	6	6	6	6	6	6	6	7	7	7	7	7	7	7	4	4
341	6	6	6	7	7	4	4	5	5	5	5	4	6	1	4	5	4	6	4	6	6	6	6	6	6	5	7	7	6	4	5	6	6	6	4	4	5	4	4	4	4	4	7	4	7	4	4	6	4
342	7	7	7	6	6	5	3	5	7	7	6	6	7	5	5	5	4	6	3	6	7	6	6	7	7	6	6	7	6	6	7	7	4	7	7	4	5	5	3	6	6	6	6	6	7	6	7	7	7
343	6	7	7	6	6	6	6	6	6	6	6	7	7	6	6	6	6	7	7	6	6	6	6	6	6	7	6	6	6	6	6	7	6	6	6	5	6	6	6	6	7	7	7	6	6	6	6	6	6
344	6	6	6	6	6	4	5	5	7	7	7	7	7	6	4	6	4	5	5	6	6	6	6	6	6	6	6	6	6	6	5	6	5	5	5	5	5	5	5	5	6	6	6	6	6	6	4	4	4
345	5	6	6	6	6	5	5	5	6	6	5	5	7	6	5	6	4	5	6	6	6	3	4	6	7	7	5	5	5	7	7	7	6	6	6	4	6	2	6	4	4	4	5	5	7	4	2	1	1
346	6	6	6	6	6	4	4	4	7	7	7	7	7	7	4	4	4	5	5	4	6	5	6	6	5	7	6	7	7	6	4	4	1	5	2	3	6	4	5	6	7	7	5	6	6	6	4	3	4
347	7	6	5	6	5	5	5	5	6	4	5	4	6	6	5	4	4	4	5	5	5	4	4	4	5	3	7	7	7	7	5	4	3	4	4	4	3	4	4	5	6	6	4	3	7	5	5	3	4
348	4	4	6	6	6	5	5	5	6	6	6	6	6	6	3	3	3	5	3	3	3	4	3	4	4	5	5	5	5	5	5	4	4	5	4	4	3	3	3	3	5	5	5	5	5	5	5	5	5
349	6	5	6	6	6	5	5	5	7	7	7	7	7	7	6	7	5	7	6	7	7	7	7	7	7	5	7	7	7	6	5	6	4	6	5	2	3	3	6	6	7	7	7	7	7	7	6	7	7
350	6	5	5	7	7	6	7	6	5	6	4	4	6	6	5	6	6	5	5	6	6	6	7	5	6	7	7	7	7	6	6	5	6	6	6	5	6	6	5	7	6	6	7	7	7	6	6	7	6
351	5	5	5	7	7	6	6	7	7	7	7	7	7	7	5	6	6	7	7	5	5	6	7	7	7	5	3	4	5	6	7	4	4	5	3	1	7	7	4	4	5	4	4	7	7	7	4	7	7
352	5	5	5	6	6	4	4	4	7	7	7	7	7	7	7	7	5	5	5	6	6	6	6	6	6	6	6	6	6	6	5	3	4	4	4	4	4	4	5	5	6	6	6	7	7	7	7	6	6
353	2	3	2	7	7	7	7	7	4	5	5	3	5	6	3	5	4	4	4	5	5	5	5	4	4	4	3	3	4	4	3	3	3	3	3	3	4	5	5	5	5	5	5	5	5	5	5	5	5
354	7	7	7	6	6	6	6	6	6	6	5	6	6	6	6	6	6	5	6	6	6	6	6	6	5	6	6	5	6	6	6	6	6	6	7	6	6	6	7	6	6	6	6	6	6	6	6	6	7
355	6	5	6	7	7	6	7	7	5	3	2	5	6	2	1	3	1	1	1	5	5	5	6	6	5	4	6	7	7	7	4	5	4	4	5	1	1	1	1	5	5	5	5	6	7	2	6	6	6
356	4	4	7	5	5	4	4	4	6	6	7	6	6	7	6	7	4	7	6	6	6	6	6	6	6	7	5	5	5	5	5	4	4	5	6	4	5	5	6	6	7	7	7	7	7	7	5	6	6
357	3	2	3	6	6	5	5	5	5	6	5	6	6	3	6	5	4	7	4	6	6	5	5	6	4	7	3	5	6	6	5	6	4	5	3	4	5	6	5	6	5	6	6	6	5	6	5	7	6
358	7	7	7	7	7	5	4	6	7	7	7	7	7	7	7	6	4	7	6	7	7	7	7	7	7	6	7	7	7	7	6	3	4	5	5	7	5	5	5	5	5	5	6	3	6	4	4	5	5
359	6	7	2	6	6	3	4	3	7	7	7	7	7	6	6	6	6	6	7	7	7	7	7	7	6	7	7	7	7	6	7	6	6	7	6	3	7	7	7	6	6	6	6	7	7	6	6	7	6
360	6	5	4	6	6	4	4	4	7	7	7	7	7	6	6	7	6	6	7	6	6	6	7	7	7	6	7	7	7	6	4	3	4	5	5	3	7	7	7	7	7	7	7	7	7	6	6	7	6
361	6	6	6	7	7	5	5	5	7	6	6	7	6	5	7	6	6	7	6	5	5	6	5	5	6	5	7	6	5	6	6	5	7	6	5	7	7	6	5	7	7	6	6	6	5	7	7	7	7
362	7	6	6	7	7	7	7	7	6	6	6	7	7	1	5	7	5	5	5	6	6	6	6	6	6	6	7	7	7	7	7	7	5	6	7	1	2	3	4	5	3	3	1	1	7	7	7	1	1
363	6	6	6	4	4	4	4	4	6	6	6	6	6	6	1	1	1	1	1	6	6	6	6	3	3	3	7	7	7	7	1	1	1	1	1	1	6	6	6	6	7	7	7	7	7	7	7	7	7
364	7	7	7	5	5	4	5	4	7	7	7	7	7	7	7	7	7	7	7	7	7	7	7	7	7	7	5	6	6	5	7	7	7	7	7	4	7	7	7	7	7	7	7	7	7	7	7	6	7
365	5	5	5	7	7	7	6	6	6	6	7	6	6	6	7	7	7	7	7	5	6	6	6	6	6	6	7	7	7	7	4	4	4	4	4	4	7	7	7	7	7	7	7	7	7	7	7	7	7
366	5	5	5	7	7	6	7	7	7	7	7	7	7	7	7	7	5	5	5	6	6	6	6	6	6	6	5	5	5	5	3	3	5	5	3	3	1	1	1	1	6	6	6	6	6	6	6	6	6
367	6	6	6	5	6	4	4	4	6	6	5	6	6	6	6	5	5	5	6	6	6	5	7	6	7	7	6	6	6	7	6	7	6	7	7	5	7	7	7	7	7	7	7	6	6	7	6	7	7
368	6	6	6	6	5	4	3	4	6	6	5	6	7	7	6	6	6	7	5	4	7	7	5	7	6	5	7	7	7	7	6	7	6	7	7	3	7	7	7	7	7	7	7	7	7	7	7	5	7
369	5	5	5	5	5	5	5	4	7	7	7	7	7	7	7	7	7	7	7	5	5	6	6	5	6	4	4	4	5	4	7	7	7	7	7	3	2	3	3	2	6	7	7	7	7	6	4	5	2
370	3	5	5	7	7	5	6	7	2	3	2	3	6	1	3	3	3	4	4	3	3	5	7	6	6	6	6	6	6	6	6	7	5	5	7	5	6	6	6	1	6	6	1	6	5	5	6	7	6
371	6	6	6	7	7	6	7	6	7	7	7	7	7	6	6	6	6	6	5	6	6	5	3	4	2	5	6	6	7	7	6	5	5	6	5	5	7	5	4	6	7	6	6	7	4	4	6	1	6
[truncated: 20 more columns]
